# Supplementary material for: Mechanisms of Tumor-Lymphatic Interactions in Invasive Breast and Prostate Carcinoma
Source: Int J Mol Sci. 2020 Jan 17;21(2):602. doi: 10.3390/ijms21020602 (PMC7013901; doi:10.3390/ijms21020602)
Supplement: Supplementary file 1 [file ijms-21-00602-s001.zip]

Archive with 7 entries (6 files):
- IJMS_Supplementary table 1.xlsx
- __MACOSX/
- __MACOSX/._IJMS_Supplementary table 1.xlsx
- IJMS_Supplementary table 2 Metastatic-specific genes.xlsx
- __MACOSX/._IJMS_Supplementary table 2 Metastatic-specific genes.xlsx
- IJMS_Supplementary table 3.xlsx
- __MACOSX/._IJMS_Supplementary table 3.xlsx
