# Supplementary material for: Mechanisms of Tumor-Lymphatic Interactions in Invasive Breast and Prostate Carcinoma
Source: Int J Mol Sci. 2020 Jan 17;21(2):602. doi: 10.3390/ijms21020602 (PMC7013901; doi:10.3390/ijms21020602)
Supplement: Supplementary file 1 [file ijms-21-00602-s001.zip › IJMS_Supplementary table 1.xlsx]

## Sheet: Blatt1
Supplementary table 1: Deregulated genes in LECs after co-cultivation with MDA-MB-231 and MCF7 cells
			fold change expression
Gene Symbol	Probe Id.	Gene Description	LEC MDA-MB-231 vs. LECMCF7	LEC MCF7 vs. LECØ	LEC MDA-MB-231 vs. LECØ
UP-REGULATED
CCL7	8006440	chemokine (C-C motif) ligand 7	21.502	1.03153	23.779
CXCL6	8095688	chemokine (C-X-C motif) ligand 6 (granulocyte chemotactic protein 2)	15.0352	-1.41047	8.87994
C3	8033257	complement component 3	11.8187	1.21594	14.931
IL8	8095680	interleukin 8	8.16381	-2.44202	3.78957
CFB	8178115	complement factor B	6.21846	1.75313	12.2861
CFB	8118345	complement factor B	6.03722	1.74642	11.7012
CST1	8065412	cystatin SN	6.01527	-1.11341	3.82649
CXCL1	8095697	chemokine (C-X-C motif) ligand 1 (melanoma growth stimulating activity, alpha)	5.7883	-1.56602	4.16153
C1R	7960744	complement component 1, r subcomponent	5.44226	1.65982	10.15
IL6	8131803	interleukin 6 (interferon, beta 2)	4.64597	2.41004	12.3084
CYP1A1	7990391	cytochrome P450, family 1, subfamily A, polypeptide 1	4.49619	-3.29628	1.38359
CLDN1	8092726	claudin 1	4.34864	-2.41551	1.88679
FAM111B	7940147	family with sequence similarity 111, member B	4.1459	-2.18896	1.90562
SELE	7922229	selectin E	4.1	1.85	7.517
C1S	7953603	complement component 1, s subcomponent	4.01687	2.65794	12.2828
PBK	8149955	PDZ binding kinase	3.76507	-1.95913	1.99301
SLC7A11	8102800	solute carrier family 7 (anionic amino acid transporter light chain, xc- system), member 11	3.74144	-1.28953	2.94129
CFB	8179351	complement factor B	3.70442	1.43335	6.1117
CDC6	8007071	cell division cycle 6 homolog (S. cerevisiae)	3.60502	-1.01425	1.82067
CLSPN	7914878	claspin	3.60448	-3.03829	-1.03567
CSF2	8107887	colony stimulating factor 2 (granulocyte-macrophage)	3.54616	1.01881	3.63357
RAD51AP1	7953218	RAD51 associated protein 1	3.43055	-1.76194	1.95333
PSTPIP2	8023043	proline-serine-threonine phosphatase interacting protein 2	3.33052	1.07419	3.35924
CKAP2L	8054702	cytoskeleton associated protein 2-like	3.27881	-1.83474	1.60263
CD38	8094240	CD38 molecule	3.25602	-7.12375	-1.98078
DLGAP5	7979307	discs, large (Drosophila) homolog-associated protein 5	3.01313	-1.41445	2.21658
ANLN	8132318	anillin, actin binding protein	3.00348	-1.93132	1.68485
MCM10	7926259	minichromosome maintenance complex component 10	2.98113	-1.89817	1.8509
NUSAP1	7982889	nucleolar and spindle associated protein 1	2.96082	-1.6299	1.78445
TTK	8120838	TTK protein kinase	2.94071	-1.53718	1.80539
BUB1B	7982663	budding uninhibited by benzimidazoles 1 homolog beta (yeast)	2.90396	-1.90708	1.49755
DIAPH3	7971866	diaphanous homolog 3 (Drosophila)	2.87946	-2.17951	1.32385
BUB1	8054580	budding uninhibited by benzimidazoles 1 homolog (yeast)	2.87334	-1.41481	1.93346
BST2	8035304	bone marrow stromal cell antigen 2	2.85506	1.84802	8.68159
CLSPN	7914851	claspin	2.84321	-1.71017	1.82227
NCAPH	8043602	non-SMC condensin I complex, subunit H	2.8365	-1.68925	1.70944
KIF18A	7947248	kinesin family member 18A	2.79471	-1.347	2.22291
KIF20A	8108301	kinesin family member 20A	2.79465	-1.48219	2.03942
ASPM	7923086	asp (abnormal spindle) homolog, microcephaly associated (Drosophila)	2.79249	-1.40475	2.06056
NUF2	7906930	NUF2, NDC80 kinetochore complex component, homolog (S. cerevisiae)	2.77359	-1.57675	1.85949
CXCL2	8100994	chemokine (C-X-C motif) ligand 2	2.75311	2.0915	6.67225
STEAP1	8134030	six transmembrane epithelial antigen of the prostate 1	2.69068	-1.56814	1.95134
DEPDC1	7916898	DEP domain containing 1	2.67793	-1.58578	1.92729
PRC1	7991406	protein regulator of cytokinesis 1	2.67147	-1.24648	1.53114
RRM2	8040223	ribonucleotide reductase M2	2.66039	-2.10169	1.37731
DTL	7909568	denticleless E3 ubiquitin protein ligase homolog (Drosophila)	2.63746	-1.33468	1.53315
HMMR	8109712	hyaluronan-mediated motility receptor (RHAMM)	2.62905	-1.54468	1.80306
PLK4	8097356	polo-like kinase 4	2.62412	-1.43697	1.76724
KIF23	7984540	kinesin family member 23	2.59312	-1.52098	1.71362
CDKN3	7974404	cyclin-dependent kinase inhibitor 3	2.57948	-1.3033	2.10017
ARHGAP11A	7982358	Rho GTPase activating protein 11A	2.56259	-1.51161	1.64341
CCNA2	8102643	cyclin A2	2.55918	-1.80151	1.46141
MYBL1	8151101	v-myb myeloblastosis viral oncogene homolog (avian)-like 1	2.51992	-1.43733	1.61698
NCAPG	8094278	non-SMC condensin I complex, subunit G	2.51878	-1.5938	1.59322
CDC45	8071212	cell division cycle 45 homolog (S. cerevisiae)	2.50233	-1.4906	1.67841
CENPK	8112376	centromere protein K	2.4833	-1.39305	1.86226
TOP2A	8014974	topoisomerase (DNA) II alpha 170kDa	2.47381	-1.44727	1.73326
EXO1	7910997	exonuclease 1	2.47201	-1.67927	1.47478
SNORD14E	7952335	small nucleolar RNA, C/D box 14E	2.47024	1.02192	2.48674
CENPE	8102076	centromere protein E, 312kDa	2.46804	-1.31422	1.84786
MKI67	7937020	antigen identified by monoclonal antibody Ki-67	2.4614	-1.38271	1.85878
CIT MIR1178	7966878	microRNA 1178 // citron (rho-interacting, serine/threonine kinase 21)	2.45289	-1.27741	1.96398
BIRC5	8018860	baculoviral IAP repeat containing 5	2.44601	-1.4771	1.53923
CASC5	7982757	cancer susceptibility candidate 5	2.4448	-1.56445	1.61849
KIF11	7929258	kinesin family member 11	2.43878	-1.40003	1.81338
TNIP3	8102594	TNFAIP3 interacting protein 3	2.42945	1.09859	3.35576
BRCA1	8015769	breast cancer 1, early onset	2.40681	-1.43494	1.54877
SNORD30	7948900	small nucleolar RNA, C/D box 30	2.40675	-1.2571	2.04178
SHCBP1	8001133	SHC SH2-domain binding protein 1	2.39899	-1.69316	1.53721
FANCD2	8077731	Fanconi anemia, complementation group D2	2.39095	-1.68713	1.44913
MCM4	8146357	minichromosome maintenance complex component 4	2.37551	1.14689	1.45767
MELK	8155214	maternal embryonic leucine zipper kinase	2.36884	-1.74244	1.48473
CEP55	7929334	centrosomal protein 55kDa	2.36026	-1.65319	1.42001
MAD2L1	8102560	MAD2 mitotic arrest deficient-like 1 (yeast)	2.35045	-1.41268	1.68996
CDCA7	8046488	cell division cycle associated 7	2.35006	-1.68427	1.39312
CCNB2	7983969	cyclin B2	2.33095	-1.44527	1.57601
TRIP13	8104234	thyroid hormone receptor interactor 13	2.32613	-1.59569	1.42843
SPAG5	8013671	sperm associated antigen 5	2.32606	-1.30874	1.78028
AURKB	8012403	aurora kinase B	2.31121	-1.26195	1.83951
CENPI	8168794	centromere protein I	2.31011	-1.64061	1.37856
HJURP	8059838	Holliday junction recognition protein	2.29145	-1.36752	1.6119
IFI30	8026971	interferon, gamma-inducible protein 30	2.28756	1.3741	3.09993
HMGN1P36	8043743	high mobility group nucleosome binding domain 1 pseudogene 36	2.28576	1.17672	3.02224
PPARGC1A	8099633	peroxisome proliferator-activated receptor gamma, coactivator 1 alpha	2.28351	1.23028	3.09201
LAMP5	8060940	lysosomal-associated membrane protein family, member 5	2.26673	1.26516	3.05076
UBE2T	7923426	ubiquitin-conjugating enzyme E2T (putative)	2.2645	-1.43704	1.57469
FAM54A	8129763	family with sequence similarity 54, member A	2.26392	-1.66982	1.41478
HIST1H1D	8124430	histone cluster 1, H1d	2.26087	-1.15492	1.92699
CDK1	7927710	cyclin-dependent kinase 1	2.25829	-1.51202	1.41274
IRF8	7997712	interferon regulatory factor 8	2.25566	1.01346	2.30871
CENPF	7909708	centromere protein F, 350/400kDa (mitosin)	2.23446	-1.44253	1.68149
SNHG1 SNORD27	7948906	small nucleolar RNA, C/D box 27 // small nucleolar RNA host gene 1 (non-protein coding)	2.22911	-1.19296	2.08616
MLF1IP	8103932	MLF1 interacting protein	2.22182	-1.43448	1.63612
GPR97	7996100	G protein-coupled receptor 97	2.21528	-1.09954	1.88459
GBP4	7917561	guanylate binding protein 4	2.21362	2.31138	5.59178
ORC6	7995354	origin recognition complex, subunit 6	2.20728	-1.31494	1.87016
STEAP2	8134036	STEAP family member 2, metalloreductase	2.20207	-1.14484	2.07501
ARSJ	8102440	arylsulfatase family, member J	2.19691	-1.73221	1.3019
BRCA2	7968484	breast cancer 2, early onset	2.18951	-1.04261	1.9292
TNFSF15	8163618	tumor necrosis factor (ligand) superfamily, member 15	2.18679	-1.0719	2.09122
CDCA2	8145418	cell division cycle associated 2	2.18464	-1.35541	1.71522
HSPA4L	8097335	heat shock 70kDa protein 4-like	2.18347	-1.78647	1.32977
SGOL1	8085754	shugoshin-like 1 (S. pombe)	2.1796	-1.4849	1.55167
GCH1	7979269	GTP cyclohydrolase 1	2.17799	-1.08212	2.3227
RNU6-57	7971239	RNA, U6 small nuclear 57	2.1777	1.15936	2.61139
ZNF385D	8085774	zinc finger protein 385D	2.17666	-1.28367	1.743
CCNB1	8105828	cyclin B1	2.17161	-1.30273	1.61738
KIF15	8079237	kinesin family member 15	2.16076	-1.26862	1.66992
STIL	7915926	SCL/TAL1 interrupting locus	2.15523	-1.40248	1.51503
CCL5	8014316	chemokine (C-C motif) ligand 5	2.14921	2.00048	4.39315
TNFRSF11B	8152512	tumor necrosis factor receptor superfamily, member 11b	2.14362	-1.13974	1.67512
CHRNA6	8150550	cholinergic receptor, nicotinic, alpha 6 (neuronal)	2.14128	-1.11024	1.86968
TPX2	8061579	TPX2, microtubule-associated, homolog (Xenopus laevis)	2.13548	-1.39758	1.57381
SNORD75	7922416	small nucleolar RNA, C/D box 75	2.13086	1.26324	2.64864
SNORD54 RPS20	8150877	small nucleolar RNA, C/D box 54 // ribosomal protein S20	2.12488	-1.33517	1.26409
C15orf42	7985873	chromosome 15 open reading frame 42	2.10818	-1.41498	1.52416
CDCP1	8086517	CUB domain containing protein 1	2.10731	-1.08491	1.95561
RAD51	7982792	RAD51 homolog (S. cerevisiae)	2.1042	-1.77851	1.2143
NEIL3	8098423	nei endonuclease VIII-like 3 (E. coli)	2.10153	-1.36716	1.58965
PRR11	8008784	proline rich 11	2.09951	-1.72533	1.32082
AURKA	8067167	aurora kinase A	2.08384	-1.05288	1.98737
NCAPG2	8144153	non-SMC condensin II complex, subunit G2	2.08369	-1.2977	1.39864
ESCO2	8145570	establishment of cohesion 1 homolog 2 (S. cerevisiae)	2.08064	-1.53007	1.31139
KIF4A	8168146	kinesin family member 4A	2.06961	-1.36342	1.455
HIST2H2BE	7919637	histone cluster 2, H2be	2.05561	-1.37229	1.56735
CCDC3	7932082	coiled-coil domain containing 3	2.05558	-1.02392	2.0344
NFKBIZ	8081386	nuclear factor of kappa light polypeptide gene enhancer in B-cells inhibitor, zeta	2.04935	1.01125	2.25676
NEK2	7924096	NIMA (never in mitosis gene a)-related kinase 2	2.04575	-1.42939	1.57867
P2RX4	7959267	purinergic receptor P2X, ligand-gated ion channel, 4	2.03585	-1.67274	1.24273
CCNE2	8151871	cyclin E2	2.03314	-1.48691	1.2407
HELLS	7929438	helicase, lymphoid-specific	2.03225	-1.35003	1.68519
IFI6	7914127	interferon, alpha-inducible protein 6	2.0276	2.3046	4.71238
GSTM4	7903742	glutathione S-transferase mu 4	2.01835	-1.42979	1.39126
AOX1	8047300	aldehyde oxidase 1	2.01563	-1.16268	1.80829
FANCI	7985829	Fanconi anemia, complementation group I	2.01426	-1.1995	1.69204
WDR76	7983306	WD repeat domain 76	2.00926	-1.4363	1.38594
KIF14	7923189	kinesin family member 14	2.00807	-1.24867	1.74093
MGST1	7954196	microsomal glutathione S-transferase 1	2.00702	-1.50382	1.35364
CENPW	8121911	centromere protein W	2.00584	-1.94905	1.10788
Gene Symbol	Probe Id.	Gene Description	LEC MDA-MB-231 vs. LECMCF7	LEC MCF7 vs. LECØ	LEC MDA-MB-231 vs. LECØ
DOWN-REGULATED
SPTSSB	8091799	serine palmitoyltransferase, small subunit B	-22.6141	23.7655	-1.03104
TFF1	8070579	trefoil factor 1	-19.126	26.2231	-1.09301
LPL	8144917	lipoprotein lipase	-8.71975	7.00104	-1.23618
EPCAM	8098439	epithelial cell adhesion molecule	-6.65419	8.43063	1.22879
VCAN	8106743	versican	-6.05002	4.13668	-1.38657
MAL2	8148040	mal, T-cell differentiation protein 2 (gene/pseudogene)	-5.43102	4.31336	-1.07759
CEACAM7	8037053	carcinoembryonic antigen-related cell adhesion molecule 7	-5.07611	4.62014	-1.20422
FGB	8097910	fibrinogen beta chain	-4.46332	3.95154	-1.04321
PDK4	8141094	pyruvate dehydrogenase kinase, isozyme 4	-4.01473	-2.31621	-10.0522
PLXDC2	7926545	plexin domain containing 2	-3.98005	1.24287	-3.08213
CCL14-CCL15 CCL14 CCL15	8014349	chemokine (C-C motif) ligand 14 // chemokine (C-C motif) ligand 15 // CCL14-CCL15 readthrough	-3.68192	1.13453	-3.09534
EPCAM	8041853	epithelial cell adhesion molecule	-3.46072	3.66802	1.24783
APLNR	7948167	apelin receptor	-3.32245	1.10279	-3.11533
ST8SIA6	7932407	ST8 alpha-N-acetyl-neuraminide alpha-2,8-sialyltransferase 6	-3.29334	2.66543	-1.14938
A2M	7960947	alpha-2-macroglobulin	-3.01836	4.62121	1.41364
FLT1	7970763	fms-related tyrosine kinase 1 (vascular endothelial growth factor/vascular permeability factor receptor)	-2.84424	2.74745	-1.06593
SGCD	8109490	sarcoglycan, delta (35kDa dystrophin-associated glycoprotein)	-2.79863	-1.02954	-2.96298
RGCC	7968789	regulator of cell cycle	-2.79843	2.64299	-1.12284
SYTL2	7950810	synaptotagmin-like 2	-2.79328	2.61584	1.02486
FAM13C	7933733	family with sequence similarity 13, member C	-2.79325	1.72508	-1.64424
STAB2	7958056	stabilin 2	-2.72159	-1.06829	-3.16418
SERPINE2	8059376	serpin peptidase inhibitor, clade E (nexin, plasminogen activator inhibitor type 1), member 2	-2.68599	4.41512	1.4861
AREG	8095744	amphiregulin	-2.61659	4.16408	1.30199
CDH1	7996837	cadherin 1, type 1, E-cadherin (epithelial)	-2.61597	2.94016	-1.06311
FAP	8056257	fibroblast activation protein, alpha	-2.59259	12.9298	4.24059
MMP2	7995681	matrix metallopeptidase 2 (gelatinase A, 72kDa gelatinase, 72kDa type IV collagenase)	-2.5791	4.60813	1.63739
CD24	8177222	CD24 molecule	-2.57637	2.30096	1.00247
ANKRD37	8098604	ankyrin repeat domain 37	-2.4481	2.06257	-1.23376
VLDLR	8154100	very low density lipoprotein receptor	-2.4298	1.7923	-1.35658
ENKUR	7932598	enkurin, TRPC channel interacting protein	-2.3373	2.96286	1.22124
TRPS1	8152453	trichorhinophalangeal syndrome I	-2.33188	1.94827	-1.12027
RNY3P2	7969091	RNA, Ro-associated Y3 pseudogene 2	-2.3141	1.79896	-1.20466
SYT10	7962226	synaptotagmin X	-2.30466	2.18457	-1.10476
MGAT4A	8054135	mannosyl (alpha-1,3-)-glycoprotein beta-1,4-N-acetylglucosaminyltransferase, isozyme A	-2.30356	1.42525	-1.75794
VIP	8122865	vasoactive intestinal peptide	-2.28236	2.37397	1.01533
CDRT1	8012951	CMT1A duplicated region transcript 1	-2.27503	1.16834	-1.59152
GCRG224	7942830	GCRG-P224	-2.26069	2.19274	-1.1352
EGLN3	7978544	egl nine homolog 3 (C. elegans)	-2.25188	2.01803	1.00554
BICD1	7954717	bicaudal D homolog 1 (Drosophila)	-2.24909	2.12427	-1.11804
ESRP1	8147351	epithelial splicing regulatory protein 1	-2.24696	2.05917	1.02685
PEG10	8134339	paternally expressed 10	-2.22912	1.42292	-1.60821
C3orf14	8080847	chromosome 3 open reading frame 14	-2.20507	1.74938	-1.26979
FAM102B	7903507	family with sequence similarity 102, member B	-2.17417	2.50445	1.07276
MRAP2	8120961	melanocortin 2 receptor accessory protein 2	-2.15645	1.11213	-2.0028
AQP1	8132118	aquaporin 1 (Colton blood group)	-2.13368	1.33856	-1.47417
COLEC10	8148029	collectin sub-family member 10 (C-type lectin)	-2.13308	2.00586	-1.12072
TMEM47	8172022	transmembrane protein 47	-2.12965	1.24371	-1.7426
REEP1	8053551	receptor accessory protein 1	-2.10828	1.05011	-1.97133
GATA3	7926105	GATA binding protein 3	-2.08889	2.04481	-1.03325
RGS5	7921916	regulator of G-protein signaling 5	-2.08204	1.31846	-1.63901
PLTP	8066619	phospholipid transfer protein	-2.07073	1.98344	-1.0482
AREG	8095736	amphiregulin	-2.05449	2.81656	1.13808
ITGA4	8046695	integrin, alpha 4 (antigen CD49D, alpha 4 subunit of VLA-4 receptor)	-2.05349	1.20199	-1.43934
PHEX	8166408	phosphate regulating endopeptidase homolog, X-linked	-2.04537	1.99514	-1.01568
LOC643837	7896759	uncharacterized LOC643837	-2.04353	1.28325	-1.79084
MAN1A1	8129254	mannosidase, alpha, class 1A, member 1	-2.03538	1.11997	-1.80589
SLC2A3	7960865	solute carrier family 2 (facilitated glucose transporter), member 3	-2.03014	2.39446	1.08685
SLC6A6	8078014	solute carrier family 6 (neurotransmitter transporter, taurine), member 6	-2.02649	1.75411	-1.10931
FAM198B	8103415	family with sequence similarity 198, member B	-2.02326	1.2724	-1.52202
PCDH17	7969330	protocadherin 17	-2.01359	2.23741	1.02199
H19	7945680	H19, imprinted maternally expressed transcript (non-protein coding)	-2.01218	-1.19419	-2.3938
Grey annotated genes were not considered to be "metastatic specific"
