# Supplementary material for: Mechanisms of Tumor-Lymphatic Interactions in Invasive Breast and Prostate Carcinoma
Source: Int J Mol Sci. 2020 Jan 17;21(2):602. doi: 10.3390/ijms21020602 (PMC7013901; doi:10.3390/ijms21020602)
Supplement: Supplementary file 1 [file ijms-21-00602-s001.zip › IJMS_Supplementary table 2 Metastatic-specific genes.xlsx]

## Sheet: Tabelle1
Supplemetary table 2: "Metastatic specific" deregulated genes in LECsMDA-MB-231 vs LECsMCF7
	Gene_Symbol	Gene_Description	fold_change in LECs co-cultivated with
			MDA-MB-311 vs. MCF7
	Up-regulated
	Cytokines
	CCL7	chemokine (C-C motif) ligand 7	21.502
	CXCL6	chemokine (C-X-C motif) ligand 6 (granulocyte chemotactic protein 2)	15.0352
	CXCL1	chemokine (C-X-C motif) ligand 1 (melanoma growth stimulating activity, alpha)	5.7883
	CSF2	colony stimulating factor 2 (granulocyte-macrophage)	3.54616
	Adhesion and Motility
	SELE	selectin E	4.09661
	BST2	bone marrow stromal cell antigen 2	2.85506
	HMMR	hyaluronan-mediated motility receptor (RHAMM)	2.62905
	Complement system
	C3	complement component 3	11.8187
	CFB	complement factor B	6.21846
	CFB	complement factor B	6.03722
	C1R	complement component 1, r subcomponent	5.44226
	CFB	complement factor B	3.70442
	Cell cycle / Microtubule / Cytoskelett
	CDC6	cell division cycle 6 homolog (S. cerevisiae)	3.60502
	PSTPIP2	proline-serine-threonine phosphatase interacting protein 2	3.33052
	CKAP2L	cytoskeleton associated protein 2-like	3.27881
	DLGAP5	discs, large (Drosophila) homolog-associated protein 5	3.01313
	ANLN	anillin, actin binding protein	3.00348
	CLSPN	claspin	2.84321
	KIF18A	kinesin family member 18A	2.79471
	KIF20A	kinesin family member 20A	2.79465
	ASPM	asp (abnormal spindle) homolog, microcephaly associated (Drosophila)	2.79249
	KIF23	kinesin family member 23	2.59312
	CDKN3	cyclin-dependent kinase inhibitor 3	2.57948
	CCNA2	cyclin A2	2.55918
	CDC45	cell division cycle 45 homolog (S. cerevisiae)	2.50233
	Others
	CST1	cystatin SN	6.01527
	PBK	PDZ binding kinase	3.76507
	SLC7A11	solute carrier family 7 (anionic amino acid transporter light chain, xc- system), member 11	3.74144
	RAD51AP1	RAD51 associated protein 1	3.43055
	PSTPIP2	proline-serine-threonine phosphatase interacting protein 2	3.33052
	DLGAP5	discs, large (Drosophila) homolog-associated protein 5	3.01313
	BUB1B	budding uninhibited by benzimidazoles 1 homolog beta (yeast)	2.90396
	BUB1	budding uninhibited by benzimidazoles 1 homolog (yeast)	2.87334
	ASPM	asp (abnormal spindle) homolog, microcephaly associated (Drosophila)	2.79249
	STEAP1	six transmembrane epithelial antigen of the prostate 1	2.69068
	DEPDC1	DEP domain containing 1	2.67793
	DTL	denticleless E3 ubiquitin protein ligase homolog (Drosophila)	2.63746
	ARHGAP11A	Rho GTPase activating protein 11A	2.56259
	Dow-regulated
	PLXDC2	plexin domain containing 2	-3.98005
	CCL14-CCL15 CCL14 CCL15	chemokine (C-C motif) ligand 14 // chemokine (C-C motif) ligand 15 // CCL14-CCL15 readthrough	-3.68192
	APLNR	apelin receptor	-3.32245
	SGCD	sarcoglycan, delta (35kDa dystrophin-associated glycoprotein)	-2.79863
	FAM13C	family with sequence similarity 13, member C	-2.79325
	STAB2	stabilin 2	-2.72159
	ANKRD37	ankyrin repeat domain 37	-2.4481
	VLDLR	very low density lipoprotein receptor	-2.4298
	TRPS1	trichorhinophalangeal syndrome I	-2.33188
	RNY3P2	RNA, Ro-associated Y3 pseudogene 2	-2.3141
	MGAT4A	mannosyl (alpha-1,3-)-glycoprotein beta-1,4-N-acetylglucosaminyltransferase, isozyme A	-2.30356
	CDRT1	CMT1A duplicated region transcript 1	-2.27503
	PEG10	paternally expressed 10	-2.22912
	C3orf14	chromosome 3 open reading frame 14	-2.20507
	MRAP2	melanocortin 2 receptor accessory protein 2	-2.15645
	AQP1	aquaporin 1 (Colton blood group)	-2.13368
	TMEM47	transmembrane protein 47	-2.12965
	REEP1	receptor accessory protein 1	-2.10828
	RGS5	regulator of G-protein signaling 5	-2.08204
	PLTP	phospholipid transfer protein	-2.07073
	ITGA4	integrin, alpha 4 (antigen CD49D, alpha 4 subunit of VLA-4 receptor)	-2.05349
	LOC643837	uncharacterized LOC643837	-2.04353
	MAN1A1	mannosidase, alpha, class 1A, member 1	-2.03538
	SLC6A6	solute carrier family 6 (neurotransmitter transporter, taurine), member 6	-2.02649
	FAM198B	family with sequence similarity 198, member B	-2.02326
	H19	H19, imprinted maternally expressed transcript (non-protein coding)	-2.01218
