# Supplementary material for: Mechanisms of Tumor-Lymphatic Interactions in Invasive Breast and Prostate Carcinoma
Source: Int J Mol Sci. 2020 Jan 17;21(2):602. doi: 10.3390/ijms21020602 (PMC7013901; doi:10.3390/ijms21020602)
Supplement: Supplementary file 1 [file ijms-21-00602-s001.zip › IJMS_Supplementary table 3.xlsx]

## Sheet: Blatt1
Supplementary table 3: primer list
Primer	Sequence (5´->3´)	Length [bp]	Coments
BST2	BST2-511-fp: TTAAGCGTGAGAATCGCGGA	129	exon spanning
	BST2-640-rp: ACGGACCTTCCAAGATGTGC
CCL7	CCL7-118-fp: GCTGCTTTCAGCCCCCAG	154	exon spanning
	CCL7-272-rp: CCTTGTCCAGTTTGGTCTTGA
CFB	CFB-458-fp: CGTGTGTCCTTCTGGCTTCT	129	exon spanning
	CFB-587-rp: CGAAGTCGTGTGGTCTTGGA
CSF2	CSF2-209-fp: CATCTCAGAAATGTTTGACCTCCA	152	exon spanning
	CSF2-361-rp: TAATCTGGGTTGCACAGGAAGTTT
CXCL6	CXCL6-58-fp: TTGAGTTTCCTGCCAGTCGG	118	not exon spanning
	CXCL6-176-rp: AGTGGTCAAGAGAGGGTTCG
CXCL1	CXCL1-908-fp: TCACAGTGTGTGGTCAACAT	129	not exon spanning
	CXCL1-1037-rp: AGCCCCTTTGTTCTAAGCCA
C1R	C1R-163-fp: CCAAGCCTTACCCCAACAAC	165	exon spanning
	C1R-328-rp: CAGTGGAGAACCCAGTTGCC
HMMR	HMMR-391-fp: AGTCTTCGGAATCAAAGAAGGA	142	exon spanning
	HMMR-533-rp: GTGCAGCATTTAGCCTTGCT
E-selectin	E-Selec-646-fp: CAAGTGTGACCCTGGCTTCA	149	exon spanning
	E-Selec-795-rp: CATGCTGCTTGGCAGGTAAC
